# Supplementary material for: Intestinal Absorption of Lipids Using a Pancreatic Enzyme-Free Nutritional Supplement in Patients with Cystic Fibrosis: A Randomized, Double-Blind, Crossover Pilot Trial
Source: Nutrients. 2022 Feb 5;14(3):680. doi: 10.3390/nu14030680 (PMC8838800; doi:10.3390/nu14030680)
Supplement: Supplementary file 1 [file nutrients-14-00680-s001.zip]

Archive with 1 entries (1 files):
- nutrients-1536289-supplementary.pdf
